# Supplementary material for: A high‐fat diet exacerbates the Alzheimer's disease pathology in the hippocampus of the App NL−F/NL−F knock‐in mouse model
Source: Aging Cell. 2021 Jul 10;20(8):e13429. doi: 10.1111/acel.13429 (PMC8373331; doi:10.1111/acel.13429)
Supplement: Supplementary file 2 — Tab S1 [file ACEL-20-e13429-s002.xlsx]

## Sheet: Table S1
Supplementary Table S1. The expression of genes involved in APP processing and Aβ clearance in the hippocampi of 18-month-old wild-type and AppNL-F/NL-F mice, fed an RD or HFD.
Gene Symbol	Average expression (log2)				F-Test	AppNL-F/NL-F (HFD vs RD)		WT (HFD vs RD)		AppNL-F/NL-F • HFD vs WT • RD		function
	RD-fed Wild-type	HFD-fed Wild-type	RD-fed AppNL-F/NL-F	HFD-fed AppNL-F/NL-F	p value*	Fold Change	p value*	Fold Change	p value*	Fold Change	p value*
App	11.5937	11.5975	11.6626	11.6545	0.642362	-1	0.9972	1.01	0.8729	-1.04	0.4194	APP processing
Psen1	7.79341	7.8185	7.68666	7.74425	0.689364	-1.02	0.8593	-1.04	0.9392	1.03	0.3838
Psen2	5.27128	5.30827	5.2711	5.4064	0.819881	-1.03	0.9973	-1.1	0.6079	-1.1	0.4248
Bace1	7.62038	7.49794	7.59117	7.62018	0.94904	1.09	0.7102	-1.02	0.9314	1	0.9404
Adam10	8.84261	8.86532	8.81249	8.82341	0.848914	-1.02	0.4211	-1.01	0.9701	1.01	0.8315
Adam17	5.98742	6.14208	6.08736	6.02075	0.634487	-1.11	0.2877	1.05	0.8035	-1.02	0.9642
Ncstn	8.71232	8.63002	8.80203	8.73396	0.217024	1.06	0.1118	1.05	0.5593	-1.02	0.8444
Aph1a	7.89299	7.87418	8.04686	8.03965	0.206756	1.01	0.9397	1.01	0.4621	-1.11	0.2832
Psenen	10.9747	10.9176	11.0121	11.0424	0.558613	1.04	0.6142	-1.02	0.6897	-1.05	0.1905
Lrp1	8.99085	9.03584	9.04769	8.97842	0.675129	-1.03	0.5093	1.05	0.3446	1.01	0.692	Aβ clearance
Lrp2	4.27959	4.37835	4.22863	4.25996	0.664913	-1.07	0.5991	-1.02	0.3111	1.01	0.6359
Lrp3	6.52738	6.4642	6.50813	6.48843	0.796003	1.04	0.7656	1.01	0.7607	1.03	0.3605
Apoe	7.28225	7.21685	7.22786	7.25887	0.837922	1.05	0.4528	-1.02	0.8528	1.02	0.4399
A2m	5.60163	5.54454	5.34149	5.52866	0.598835	1.04	0.3275	-1.14	0.366	1.05	0.3847
Ide	8.44344	8.4471	8.401	8.48294	0.674418	-1	0.6735	-1.06	0.2712	-1.03	0.6202
Mme	6.41591	6.40636	6.09732	6.49457	0.0210529	1.01	0.7502	-1.32	0.0036	-1.06	0.2185
Plg	4.00025	4.19095	4.30008	4.206	0.463786	-1.14	0.3456	1.07	0.5713	-1.15	0.316
*p-values < 0.05 are shown in bold.
RD, regular diet; HFD, hifgh-fat diet.
