# Supplementary material for: A high‐fat diet exacerbates the Alzheimer's disease pathology in the hippocampus of the App NL−F/NL−F knock‐in mouse model
Source: Aging Cell. 2021 Jul 10;20(8):e13429. doi: 10.1111/acel.13429 (PMC8373331; doi:10.1111/acel.13429)
Supplement: Supplementary file 3 — Tab S2 [file ACEL-20-e13429-s001.xlsx]

## Sheet: Table S2
Supplementary Table S2. Expression of antioxidant genes in the hippocampi of 18-month-old female wild-type and AppNL-F/NL-F mice fed an RD or HFD.
Gene		Average expression (log2)				F-Test	AppNL-F/NL-F (HFD vs. RD)		WT (HFD vs. RD)
Symbol	Description	RD-fed Wild-type	HFD-fed Wild-type	RD-fed AppNL-F/NL-F	HFD-fed AppNL-F/NL-F	p value	Fold Change	p value	Fold Change	p value
Gstm1	glutathione S-transferase, mu 1	7.64651	7.53024	7.42912	7.56472	0.139604	1.1	0.2631	-1.08	0.0945
Gstt1	glutathione S-transferase, theta 1	6.00459	6.11356	6.02984	5.86356	0.155726	-1.12	0.1239	1.08	0.372
Gstp1	glutathione S-transferase, pi 1	9.97542	10.0118	9.85878	9.98636	0.437758	1.09	0.2313	1.03	0.7155
Mgst3	microsomal glutathione S-transferase 3	7.36603	7.26373	7.4241	7.26985	0.30132	-1.11	0.17	-1.07	0.5177
Sod1	superoxide dismutase 1, soluble	10.0008	9.99322	10.0028	10.1118	0.772015	1.08	0.5226	-1.01	0.6355
Sod2	superoxide dismutase 2, mitochondrial	9.74899	9.69858	9.86461	9.72332	0.205544	-1.1	0.2248	-1.04	0.3704
Sod3	superoxide dismutase 3, extracellular	6.24411	6.35867	6.07782	6.21044	0.227235	1.1	0.3188	1.08	0.3004
Cat	catalase	9.2111	9.32967	9.21989	9.24228	0.230682	1.02	0.2307	1.09	0.2173
Gpx1	glutathione peroxidase 1	7.81377	7.93038	7.95395	7.93389	0.305577	-1.01	0.7018	1.08	0.0748
Gpx4	glutathione peroxidase 4	7.6731	7.6342	7.64182	7.6262	0.860793	-1.01	0.7972	-1.03	0.5195
Nos3	nitric oxide synthase 3, endothelial cell	5.69373	5.727	5.59475	5.68983	0.868384	1.07	0.8175	1.02	0.4366
Nos2	nitric oxide synthase 2, inducible	4.05838	3.94942	4.10886	3.9946	0.629333	-1.08	0.3916	-1.08	0.4111
RD, regular diet; HFD, high-fat diet.
