# Supplementary material for: A high‐fat diet exacerbates the Alzheimer's disease pathology in the hippocampus of the App NL−F/NL−F knock‐in mouse model
Source: Aging Cell. 2021 Jul 10;20(8):e13429. doi: 10.1111/acel.13429 (PMC8373331; doi:10.1111/acel.13429)
Supplement: Supplementary file 4 — Tab S3 [file ACEL-20-e13429-s003.xlsx]

## Sheet: Table S3
Table S3. List of genes with the highest expression change between RD-fed AppNL-F/NL-F and HFD-fed AppNL-F/NL-F mice
Gene	Expression level (Raw intensity)					RD-fed AppNL-F/NL-F vs. HFD-fed AppNL-F/NL-F
	RD-fed Wild-type	HFD-fed Wild-type	RD-fed AppNL-F/NL-F	HFD-fed AppNL-F/NL-F		Expression change	Fold change	p-value
Ttr	7638.64	9349.93	8951.72	1466.68		-7485.04	-6.1	0.4459
F5	2715.76	3807.13	4007.73	1376.43		-2631.3	-2.91	0.4429
Sostdc1	431.755	570.011	442.647	228.962		-213.685	-1.93	0.5476
Enpp2	226.231	375.004	229.152	85.9371		-143.214	-2.67	0.4574
Mir1912	86.9602	194.182	159.61	42.423		-117.187	-3.76	0.3
Kcnj13	98.2873	122.489	161.952	48.7683		-113.184	-3.32	0.2775
Clic6	122.003	282.463	159.761	268.322		108.561	1.68	0.2037
Kl	205.698	250.566	163.885	257.492		93.6072	1.57	0.0047
Lbp	104.48	93.582	68.6589	135.879		67.2197	1.98	0.1667
Elovl7	235.368	56.8959	68.2143	129.646		61.4312	1.9	0.2882
Snord66	58.4707	101.664	85.5981	30.8601		-54.738	-2.77	0.0423
Aldh1a2	116.119	177.565	138.471	85.7344		-52.7366	-1.62	0.9463
Acta2	111.419	151.913	88.6806	38.8761		-49.8046	-2.28	0.5517
Hba-a1	57.3681	103.725	63.9088	100.905		36.9965	1.58	0.5282
Genes are shown in descending order of the absolute change in the expression between RD-fed AppNL-F/NL-F and HFD-fed AppNL-F/NL-F mice. Significantly altered genes are indicated in bold (eBayes ANOVA: p < 0.05 ; fold-change > 1.5 or < -1.5, lowest raw intensity among four groups > 100).
RD, regular diet; HFD, high-fat diet.
